# Supplementary material for: Activator protein transcription factors coordinate human IL-33 expression from noncanonical promoters in chronic airway disease
Source: JCI Insight. 2024 Mar 8;9(5):e174786. doi: 10.1172/jci.insight.174786 (PMC10972587; doi:10.1172/jci.insight.174786)
Supplement: Supporting data values [file jciinsight-9-174786-s208.xlsx]

## Sheet: Figure 1B
IL33 A1			IL33B			IL33A2			IL33C
non-COPD	COPD IV		non-COPD	COPD IV		non-COPD	COPD IV		non-COPD	COPD IV
0.173645	0.000176455		0.215598	0.277728		0.240424	0.0285428		5.01458	6.90277
0.0819637	0.129699		0.253495	0.320277		0.0486906	0.0334552		0.0534833	6.01081
0.274168	0.292421		0.337403	0.128921		1.21466	0.326013		1.03985	7.58521
0.11999	0.794417		0.364083	0.50198		0.148304	0.232091		0.305813	11.196
0.0675662	0.00187476		0.0551614	0.00575609		0.654255	0.0357449		1.88584	2.1269
0.402536	0.241124		0.195448	0.144941		1.49899	0.02632		2.21852	6.4447
0.266487	0.331105		0.0974798	0.663605		0.632795	0.47392		0.917715	4.68562
0.0868936	1.28384		0.12808	0.801977		0.412132	5.97039		1.29009	5.75959
0.18151	0.694114		0.594723	0.708315		0.405087	2.69648		0.624157	2.65168
0.0627716	0.724674		0.0779748	0.931636		0.13866	0.929452		0.224889	0.427014
0.253795	0.317287		0.780567	1.24045		0.29208	1.9444		1.12249	0.742009
0.0528002	0.354667		0.344374	1.10469		0.0576611	0.640691		0.0288606	1.23156
0.191272	0.12695		0.0493198	0.43819		0.488631	1.1524		3.04183	2.48597
0.287375	0.221129		0.390411	0.440319		0.0934464	1.22089		0.0769957	10.3034
0.139009	0.73564		0.161248	0.270534		0.162523	0.418432		0.197117	0.492736
0.200299	0.319111		0.258315	0.544785		1.14207	2.0357		2.36796	2.50484
0.0850731	0.321174		0.0785229	3.62493		0.149392	2.06855		0.79726	1.74943
0.221949	0.374967		0.0856783	1.76499		0.831649	0.335879		0.569276	3.38806
0.484229	0.441202		0.0792505	0.590362		1.20813	7.49967		2.33067	5.2358
	1.50219			2.40077			6.59633			1.0195

## Sheet: Figure 1C
IL33 Full			IL33d34
non-COPD	COPD IV		non-COPD	COPD IV
0.231002	0.402472		0.428688	0.178458
0.185604	0.404433		0.179121	0.250496
0.165071	0.279277		0.141467	0.215408
0.0699863	0.5024		0.0644856	0.171725
0.259945	0.409843		0.156939	0.0183366
0.335279	0.39778		0.0391374	0.104609
0.194579	0.399221		0.0644856	0.133926
0.218413	0.33087		0.269163	0.23295
0.205555	0.396834		0.000666215	0.196614
0.107875	0.442215		0.082223	0.0869152
0.252996	0.247609		0.291265	0.25503
0.0487308	0.390324		0.162118	0.186415
0.255519	0.46853		0.168851	0.791095
0.0281978	1.0257		0.166857	0.684514
0.0754414	0.61551		0.0302782	0.250123
0.238445	0.3406		0.149791	0.295894
0.0867546	0.547971		0.178208	1.37358
0.227266	0.385076			0.343374
0.248261	0.507434			0.154854
	0.373356			0.592172

## Sheet: Figure 2A
IL33A1			IL33A2			IL33B			IL33C
non-COPD	COPD-IV		non-COPD	COPD-IV		non-COPD	COPD-IV		non-COPD	COPD-IV
0.00450967	0.00848855		0.247757	0.111197		0.051	0.125		0.0509181	0.2587
0.00969548	0.00715654		0.013046	0.136467		0.036	0.099		0.116596	0.395883
0.00240959	0.0260478		0.00411323	0.359426		0.0511205	0.12549		0.0143966	0.0954148
0.00196705	0.00771491		0.00261855	0.00733369		0.035986	0.0990592		0.0118206	0.766225
0.00211684	0.0565098		0.00189205	1.16431		0.00472294	0.0462007		0.0325691	0.956836
0.00456704	0.0258879		0.00574249	0.274964		0.0414851	0.0351264		0.0851253	0.187992
0.00526999	0.00794268		0.00613904	0.0051125		0.08751	0.0448793		0.120038	0.319429
0.00972547	0.0203389		0.554001	0.679051		0.00432518	0.0953664		0.153467	1.75204
0.00746994	0.0667422		0.285344	2.40975		0.107471	0.0316449		0.0644209	0.0734388
0.022607	0.00530994		0.981973	0.00514275		0.0581508	0.0567236		0.20837	0.101962
0.0204272	0.00737227		0.824108	0.00714015		0.0161333	0.122555		0.579213	0.0388054
0.00312805	0.00316297		0.0038131	0.00545925		0.0169719	0.0264831		0.0764308	0.0277194
	0.00362961			0.00563622			0.036769			0.0843934
	0.0153787			0.574049			0.04134			0.0462795
	0.00846546			0.477481			0.0125209			0.0688239
	0.00456646			0.0072385			0.00118849			0.285493
	0.0196188			0.196014			0.0208041			0.3454
	0.0247415			0.978168			0.00062043			0.0386229
	0.00849584			0.18084			0.070391			0.359083
	0.032732			3.04845			0.0194718			0.0614159
	0.010483			0.336126			0.0114552			0.348941
	0.0213437			1.09985			0.0190386			0.0757632
	0.00642923			2.85408			0.00421944			0.0257504
	0.00317648			0.0111202			0.27938			0.023809
	0.00448471			0.042539			0.0583253			0.0136365
	0.0025686			0.024364			0.0544533

## Sheet: Figure 2C
IL33d34 B amplicon
non-COPD	COPD-IV
0.512486	0.596988
0.0690529	1.02013
0.00949352	0.637653
0.39953	0.114283
0.707012	0.896761
0.0132539	0.440778
0.61691	0.106446
0.437688	0.302771
0.110368	1.29007
0.0986705	0.104838
0.079643	0.145556
0.605276	0.279047
	0.226366
	0.0599911
	0.199513
	0.0167068
	0.677666
	0.116509
	0.199887
	0.458236
	0.0681231
	1.58596
	0.98507
	0.597853
	0.0154479
	0.00884768

## Sheet: Figure 3A
Figure 3A
IL33A1
HBE	B2B	16HBE
0.0630628	0	0
0.0774048	0	0
0.0644703	0	0
IL33A2
HBE	B2B	16HBE
1.17561	0	0
0.26271	0	0
1.50953	0	0
IL33B
HBE	B2B	16HBE
0.0879015	0.0472034	0
0.0544931	0.0292271	0
0.0717832	0.0518341	0
IL33C
HBE	B2B	16HBE
0.0966426	0	0
0.0206307	0	0
0.0500716	0	0

## Sheet: Figure 3B
Figure 3B
	HBE	B2B	donor 1	donor 2	donor 3
Name	ddCT	ddCT	IL33B ddCT	IL33B ddCT	IL33B ddCT
PMA	2.18167	11.1052	2.71419	2.69692	3.73184
ionomycin	0.0505588	8.4746	1.1779	0.883077	1.24169
adenosine	0.685768	4.54551	1.14009	1.1138	0.745055
ATP	1.0766	3.43827	0.97537	0.736881	1.22463
epinephrine	0.954624	1.40425	0.695114	0.614546	0.840627
uric acid	0.80562	2.51602	0.900328	1.44738	0.797292
DAPT	0.665139	0.389658	0.653767	0.801897	0.707142
DLK1	1.80301	3.42111	0.777713	0.564854	1.38122
HGF	0.435441	1.07959	1.01784	0.309618	0.976373
R-Spondin	0.88908	0	0.889504	0.345196	0.789389
retinoic acid	0.433769	0	0.929938	0.952427	0.410554
IFN-beta	0.535227	0	0.444096	0.528354	3.17997
IFN-gamma	0.703193	0	0	0.611228	2.14827
IL-13	0.832843	0.454873	1.35423	0.432089	0.505769
IL-17A	1.39031	0.113929	1.14267	0.934229	1.25219
IL-1a	0.73349	0	0.958103	0.873156	0
IL-33	0.626026	0	1.35205	0.75907	3.01002
IL-4	1.81336	2.56784	1.04851	0.196281	0.923235
TNF	0.966196	1.51032	0	1.08087	1.51744
trefoil factor 1	0.751457	1.78696	1.1115	0.79753	1.52064
trefoil factor 2	0.496866	0.568441	0	0.705891	5.51365
pI:C- transfected	1.39356	7.88298	0.336582	0.591676	4.3865
LPS	0.510207	0	0.233958	1.55579	0.867116
alternaria	0.425639	0	1.20043	0.946583	1.22823
HDM	0.628005	10.4762	0	0.674901	1.20904
PBS	1	1	1	1	1

## Sheet: Figure 3C
Figure 3C
IL33A1
0	PMA 6 hr	PMA 12 hr
0.0630628	0.451573	0.467857
0.0774048	0.293244	0.708401
0.0644703	0.300161	0.557715
IL33A2
0	PMA 6 hr	PMA 12 hr
1.17561	4.99545	5.85496
0.26271	4.12964	3.62777
1.50953	4.20336	4.4858
IL33B
0	PMA 6 hr	PMA 12 hr
0.0879015	0.749476	0.538283
0.0544931	0.901895	0.684053
0.0717832	1.02862	0.532856
IL33C
0	PMA 6 hr	PMA 12 hr
0.0966426	0.345579	0.206691
0.0206307	0.514955	0.3389
0.0500716	0.455095	0.448049
IL333D34
0	PMA 6 hr	PMA 12 hr
0.011	0.623	0.287
0.018	0.639	0.365
0.017	0.685	0.286

## Sheet: Figure 3D
Figure 3D
B2B IL33B
0	PMA 6 hr	PMA 12 hr
0.0472034	1.23335	0.71565
0.0292271	0.796018	1.08819
0.0518341	1.1378	0.760362
16HBE IL33B
0	PMA 6 hr	PMA 12 hr
0	0.0159931	0.0130356
0	0.0260226	0.00805609
0	0.0159192	0.00852118

## Sheet: Figure 3F
Figure 3F
IL33A1 HBE
control	PMA 6 hr	PMA 6 hr + Go6983
0.336885	0.863988	0.314673
0.315716	0.93359	0.368986
0.369453	0.787115	0.319444
IL33B HBE
control	PMA 6 hr	PMA 6 hr + Go6983
0.251563	0.51215	0.210898
0.176663	0.587185	0.256446
0.199336	0.539456	0.21691
IL33A1 non-COPD
control	PMA 6 hr	PMA 6 hr + Go6983
0.19729	0.432888	0.204768
0.19065	0.496859	0.194487
0.20765	0.469437	0.224151
IL33B non-COPD
control	PMA 6 hr	PMA 6 hr + Go6983
0.0422217	0.0973239	0.0431236
0.0335905	0.118435	0.0389489
0.0439525	0.167745	0.0477544

## Sheet: Figure 4A
			TF binding array results
Binding array key
AP1	Activator protein 1		A1	% reduction		A2	% reduction		B	% reduction		TF list cross-checked with LungMap
AP2	Activator protein 2		ER	99.41		Stat1	51.18		HNF4	59.1
AR	Androgen receptor		SRF	69.21		SRF	43.98		AP1	48.59		FOSB		hit list pursued
ATF2	Activating transcription factor 2		AP1	52.6		HNF4	38.47		TCF/LEF	48.41		FOS		AP1	PMA
BM-3	POU domain class 4 transcription factor 1		HNF4	48.22		YY1	36.37		TR	46.06		JUND		AP2
C/EBP	CCAAT/enhancer binding protein (C/EBP)alpha		HIF	46.15		Pbx1	34.1		NFkB	43.56		JUNB		GR/PR	dex
CAR	nuclear receptor subfamily 1, group 1, member 3		NF-E2	37.69		AP1	33.3		NF-E2	43.4		JUN		GAS/ISRE	IFN
CBF	CCAAT/enhancer binding protein (C/EBP)zeta		TFIID	34.62		Sp1	21.49		CDP	41.45		TFAP2A		IRF	pI:C
CDP	cut-like homeobox 1; CCAAT displacement protein		AP2	30.36		TFIID	21.1		YY1	40.68		TFAP2C		NFkB	LPS
CREB	cAMP responsive element binding protein 1		Sp1	24.7		PPAR	17.45		GR/PR	40.62		POU4F1		HIF1A	CoCl
E2F-1	E2F transcription factor 1		GAS/ISRE	24.17		Ets	16.82		IRF	35.96		CEBPG		STAT1	IFNb
EGR	Early growth response		SATB1	23.69		MEF2	16.14		HIF	33.12		CEBPB		STAT6	IL4
ER	Estrogen receptor		AR	21.22		Myc-Max	14.18		ER	31.6		CEBPD		TCF/LEF	CHIR
Ets	v-ets erythroblastosis virus E26 oncogene homolog 1		IRF	19.78		TCF/LEF	12.8		TFIID	30.77		CEBPA		TR	T3
FAST	Forkhead box H1		TR	15.78		NF-1	8.09		PPAR	24.17		NR3L1
GAS/ISRE	IFN-stimulated response element		CDP	14.74		GAS/ISRE	5.59		Ets	23.88		CEBPZ
GATA	GATA transcription factor		PPAR	11.77		ER	3.41		Stat6	23.64		CUX1
GR/PR	Glucocorticoid receptor/Progesterone receptor		TCF/LEF	11.01		CDP	-0.21		SMAD	22.89		CREB1
HIF	Hypoxia inducible factor		CAR	10.96		p53	-0.64		GATA	22.31		E2F1
HNF4	Hepatocyte nuclear factor		NFkB	9.07		TR	-1.73		CAR	22.25		EGR1
IRF	Interferon regulatory factor		Pax-5	6.92		GR/PR	-2.39		Sp1	20.63		ESR1
MEF2	Myocyte enhancer factor 2		SMAD	4.53		E2F-1	-2.5		AR	18.29		ESR2
Myb	v-myb myeloblastosis viral oncogene homolog		ATF2	0.58		Stat6	-3.77		C\EBP	15.38		ETS1
Myc-Max	v-myb myeloblastosis viral oncogene homolog (avian)		CBF	-0.34		ATF2	-3.82		4-Oct	14.29		FOXH1
NF-1	Nuclear factor 1		Stat4	-2.95		HIF	-3.94		ATF2	14.18		GATA1
NFAT	Nuclear factor of activated T cells		C\EBP	-3.97		CREB	-5.09		CBF	12.11		GATA3
NF-E2	Nuclear factor (erythroid derived 2)		E2F-1	-8.42		Stat4	-5.87		Stat1	9.92		GATA4
NFkB	gene		NF-1	-11.11		C\EBP	-7.13		CREB	8.98		GATA2
OCT4-	POU class 5 homeobox 1		FAST-1	-11.99		AP2	-7.87		NF-1	7.48		NR3C1
p53	Tumor protein 53		GATA	-12.74		FAST-1	-9.33		Stat4	6.5		HIF1A
Pax-5	Paired box 5		Stat6	-14.03		SMAD	-9.7		AP2	6.18		IRF2
Pbx1	pre-B cell leukemia transcription factor 1		Brn-3	-14.93		GATA	-12.33		SATB1	-2.36		IRF7
Pit	Pituitary specific transcription factor 1		4-Oct	-18.42		PXR	-13.74		Pit	-3.14		IRF9
PPAR	Peroxisome proliferator activated receptor		CREB	-19.88		IRF	-28.1		Brn-3	-6.84		IRF1
PXR	Pregnane X receptor		Myb	-26.92		Brn-3	-28.45		NFAT	-6.99		IRF6
SMAD	SMAD family		Ets	-28.66		CAR	-30.92		PXR	-12.11		IRF3
Sp1	SP1 transcription factor		Stat1	-31.48		SATB1	-33.66		E2F-1	-29.85		IRF5
SRF	Serum response factor		YY1	-32.19		AR	-37.48		Pbx1	-44.53		MEF2A
SATB1	Special AT-rich sequence binding protein 1		MEF2	-33.56		NF-E2	-40.2		GAS/ISRE	-45.51		MYB
Stat1	Signal transducer and activator of		GR/PR	-39.8		Stat5	-40.52		SRF	-45.66		MYC
Stat3	Signal transducer and activator of		Pbx1	-41.37		NFAT	-49.82		EGR	-57.74		MAX
Stat4	Signal transducer and activator of		PXR	-42.78		Myb	-49.83		Stat3	-62.82		NF1
Stat5	Signal transducer and activator of		NFAT	-51.05		NFkB	-54.4		FAST-1	-63.81		NFATC1
Stat6	Signal transducer and activator of		Pit	-73.28		4-Oct	-54.92		p53	-68.16		NFATC2
TCF/LEF	Runt-related transcription factor 2		Myc-Max	-149.81		Pit	-62.03		MEF2	-78.69		NFE2
YY1	YY1 transcription factor		p53	-150.98		EGR	-99.32		Pax-5	-84.54		NFKB2
TR	thyroid hormone receptor		Stat5	-164.56		CBF	-104.24		Myb	-98.77		NFKB1
TFIID	TATA box binding protein		EGR	-223.97		Stat3	-119.81		Myc-Max	-130.96		POU5F1
			Stat3	-251.88		Pax-5	-124.78		Stat5	-202.21		TP53
												PBX1
												POU1F1
												PPARD
												PPARG
												PPARA
												NR1I2
												SMAD7
												SMAD5
												SMAD9
												SMAD6
												SMAD4
												SMAD3
												SMAD1
												SMAD2
												SP1
												SRF
												SATB1
												STAT1
												STAT3
												STAT4
												STAT5B
												STAT6
												TCF3
												TCF4
												LEF1
												YY1
												THRA
												THRB

[truncated: 20 more sheets: Figure 4B, Figure 4C, Figure 4D, Figure 4E, Figure 5A, Figure 5B, Figure 5C, Figure 5D, Figure 6A, Figure 6B, Supplementary Figure 2A, Supplementary Figure 2B, Supplementary Figure 3A, Supplementary Figure 3B, Supplementary Figure 5A, Supplementary Figure 5B, Supplementary Figure 5C, Supplementary Figure 5D, Supplementary Figure 5E, Supplementary Figure 5F]
